# Supplementary material for: Human TERT Promoter Mutations in Atypical and Anaplastic Meningiomas
Source: Diagnostics (Basel). 2021 Sep 6;11(9):1624. doi: 10.3390/diagnostics11091624 (PMC8469948; doi:10.3390/diagnostics11091624)
Supplement: Supplementary file 1 [file diagnostics-11-01624-s001.zip]

Archive with 1 entries (1 files):
- diagnostics-1327423-supplementary.pdf
